# Supplementary material for: Immune Checkpoint Inhibitors Combined with Targeted Therapy: The Recent Advances and Future Potentials
Source: Cancers (Basel). 2023 May 22;15(10):2858. doi: 10.3390/cancers15102858 (PMC10216018; doi:10.3390/cancers15102858)
Supplement: Supplementary file 1 [file cancers-15-02858-s001.zip]

Archive with 1 entries (1 files):
- cancers-2306924-supplementary.pdf
